# Supplementary material for: Aurivillius Oxides Nanosheets-Based Photocatalysts for Efficient Oxidation of Malachite Green Dye
Source: Int J Mol Sci. 2022 May 12;23(10):5422. doi: 10.3390/ijms23105422 (PMC9140923; doi:10.3390/ijms23105422)
Supplement: Supplementary file 1 [file ijms-23-05422-s001.zip]

Archive with 1 entries (1 files):
- ijms-1682923-supplementary.pdf
